# Supplementary material for: Off-label use of antimicrobials among hospitalized children: a retrospective study of 3,406 patients
Source: Front Microbiol. 2023 May 19;14:1173042. doi: 10.3389/fmicb.2023.1173042 (PMC10235788; doi:10.3389/fmicb.2023.1173042)
Supplement: Supplementary file 1 [file Table_1.XLSX]

## Sheet: S1
Supplementary Table S1
Gender	Total n. of prescriptions
Male	3966
Female	2863
Average age	4.1(±13.5)
Off-lab types	Total n. off-label prescriptions	Total n. off-label prescriptions/Total n. of prescriptions
Age	1066	0.156099
Dose	229	0.0335335
Freq	1109	0.162396
Route	11	0.00161078
Total n. off-label prescriptions	2294	0.33592
Drug classification	Generic name of the drug	Fomulation	Total n. of prescriptions	Total n. off-label prescriptions	Off-label type (n)	age	dose	freq	route
Macrolides	Azithromycin	parenteral	568	567	age(566) and dose(1)	566	1	0	0
		oral solid	43	15	dose(13) and fren(2)	0	13	2	0
		oral liquid	130	9	age (1) and dose (8)	1	8	0	0
	Erythromycin	parenteral	219	25	dose(4) and fren(21)	0	4	21	0
	Tigecycline	parenteral	9	7	age (7)	7	0	0	0
	Clarithromycin	oral solid	6	4	freq (4)	0	0	4	0
	Minocycline	oral solid	6	1	freq (1)	0	0	1	0
	Roxithromycin	oral solid	4	0	-	0	0	0	0
Penicillins	Flucloxacillin	parenteral	666	608	dose(113) and frenquence(607)	0	113	607	0
	Amoxicillin	oral solid	9	2	dose (2)	0	2	0	0
	penicillin	parenteral	1	0	-	0	0	0	0
Antibacterial drugs combined with enzyme inhibitors	Piperacillin and tazobactam	parenteral	291	144	age(140) and dose(4)	140	4	0	0
	Amoxicillin and Clavulanate	parenteral	133	123	dose(4) and fren(123)	0	4	123	0
		oral liquid	16	5	age (4) and dose (1)	4	1	0	0
	Cefoperazone and sulbactam	parenteral	492	45	fren(45)	0	0	45	0
Cephalosporins	Cefuroxime	parenteral	231	183	age(19) and frenquence(164)	19	0	164	0
		oral solid	1	0	-	0	0	0	0
	Cefaclor	oral liquid	208	37	age(18), dose(17) and fren(2)	18	17	2	0
		oral solid	16	16	age(16)	16			0
	Cefotiam	parenteral	50	42	age(42)	42	0	0	0
	Ceftizoxime	parenteral	87	35	age(33) and dose(2)	33	2	0	0
	Ceftriaxone	parenteral	1124	12	dose(7) and fren(5)	0	7	5	0
	Cefpodoxime	oral liquid	114	9	age (6) and dose (3)	6	3	0	0
	Ceftazidime	parenteral	732	7	freq (7)	0	0	7	0
	Cefazolin	parenteral	215	19	frenquenc(19)	0	0	19	0
Carbapenems	Meropenem	parenteral	555	148	age(145), dose(2) and fren(1)	145	2	1	0
	Imipenem and cilastatin	parenteral	153	5	age (4) and dose (1)	4	1	0	0
Antifungal drugs	Fluconazole	parenteral	119	85	dose(1) and fren(85)	0	1	85	0
		oral solid	5	0	-	0	0	0	0
	Micafungin	parenteral	18	18	age(18)	18			0
	Voriconazole	parenteral	16	9	age (7) and dose (2)	7	2	0	0
		oral solid	6	2	age (2)	2	0	0	0
	Posaconazole	oral liquid	1	1	freq (1)	0	0	1	0
	Caspofungin	parenteral	4	0	-	0	0	0	0
Cephalomycins	Cefoxitin	parenteral	35	31	age(17) and fren(14)	17	0	14	0
Others	Polymyxin B Sulfate	parenteral	12	12	age(12)	12			0
	Gentamicin	parenteral	10	10	route(10)	0			10
	Levofloxacin	oral solid	1	1	age (1)	1			0
		parenteral	1	1	age (1)	1			0
	Fosfomycin	parenteral	2	2	age (2)	2			0
	Clindamycin	parenteral	25	1	dose (1)	0	1	0	0
Sulfonamides	Compound Sulfamethoxazole	oral solid	42	24	dose(24)	0	24	0	0
Nitroimidazoles	Ornidazole	parenteral	75	8	age (5), dose (2) and freq (1)	5	2	1	0
		oral solid	3	0	-	0	0	0	0
	metronidazole	parenteral	44	6	dose (5) and route (1)	0	5	0	1
		oral solid	8	2	dose (2)	0	2	0	0
	Levoornidazole	parenteral	3	0	-	0	0	0	0
Oxazolidinones	Linezolid	parenteral	176	6	dose (3) and freq (3)	0	3	3	0
		oral solid	8	2	dose (2) and freq (1)	0	2	1	0
Glycopeptides	Vancomycin	parenteral	115	5	dose (5) and freq (3)	0	5	3	0
	Teicoplanin	parenteral	21	0	-	0	0	0	0
